# Supplementary material for: Exploring Biological Motion Processing in Parkinson’s Disease Using Temporal Dilation
Source: PLoS One. 2015 Sep 18;10(9):e0138502. doi: 10.1371/journal.pone.0138502 (PMC4575113; doi:10.1371/journal.pone.0138502)
Supplement: S1 File — Raw data from the present study. (XLS) [file pone.0138502.s001.xls]

## Sheet: Sheet1
DS(f)	DS(b)	VFT	MMSE	Gender	Onset Side	Group	PSE(intact)	PSE(scrambled)	DL(intact)	DL(scrambled)	Education(years)	Age	Disease Duration (years)	Therapy Conditon (treated/untreated)	Hoehn and Yahr stage
6	3	9	30	M	Right	PD	0.1897	0.0897	1.4477	1.3908	8	61	2	untreated	4
7	4	12	28	M	Left	PD	0.5163	-0.2573	1.1155	1.2839	13	64	1.5	treated	3
6	4	11	30	M	Right	PD	-0.2162	0.104	2.7424	6.3313	13	60	2.5	treated	3
4	3	13	25	M	Left	PD	0.2903	0.0641	4.215	5.2513	8	79	2.5	untreated	3
5	3	11	27	M	Right	PD	0.1369	0.2019	2.1927	1.3758	8	61	6	treated	3
5	4	11	27	M	Right	PD	0.4441	-0.3009	1.9013	3.4128	5	65	1.5	untreated	3
6	6	9	25	M	Right	PD	-0.1217	-0.3338	1.7467	1.3892	12	62	0.2	untreated	3
6	3	9	27	F	Right	PD	-0.0358	0.1723	1.7831	1.4942	8	67	1.5	untreated	3
5	3	14	27	F	Right	PD	0.0813	0.2999	4.73	4.3203	5	65	0.5	untreated	3
5	4	10	25	F	Right	PD	-0.5392	0.2209	1.6332	1.8825	5	49	4.5	treated	3
5	3	11	24	F	Left	PD	-0.7684	0.1358	1.2718	2.2405	8	60	5.5	treated	3
5	3	16	25	F	Right	PD	0.3962	-0.1152	6.8781	3.8785	0	49	2	treated	3
6	4	15	26	M	Left	PD	-0.1173	0.2451	1.5426	1.9915	8	61	4	treated	2
6	3	6	28	M	Left	PD	-0.2495	0.3166	1.3309	2.5247	8	68	1.5	untreated	2
7	3	10	28	M	Left	PD	-0.2465	-0.1867	3.2849	1.7277	13	79	8	treated	2
6	3	11	30	F	Right	PD	-0.1535	-0.084	1.1822	1.5981	14	42	6	treated	2
5	3	10	28	F	Left	PD	-0.2264	-0.0123	1.408	1.8926	5	65	1	untreated	2
7	4	13	29	F	Right	PD	-0.2306	-0.2653	0.6167	2.0674	11	58	2	untreated	2
4	2	13	27	F	Right	PD	-0.2045	-0.1587	1.4818	1.3825	0	76	2.5	untreated	2
5	3	11	25	M	Right	PD	-0.2099	-0.2495	1.866	2.2976	0	68	1.5	untreated	2
5	4	9	25	M	Left	PD	-0.287	0.1587	1.8601	1.3825	4	57	0.4	untreated	2
8	5	11	29	M	Right	PD	-0.1182	0.0943	0.7966	0.8051	15	61	2	treated	2
8	5	14	28	M	Left	PD	-0.2255	0.1701	1.5711	1.4488	8	68	5	untreated	2
6	5	10	30	M	Left	PD	-0.3259	0.0678	2.9418	2.1708	8	64	2	treated	1
8	5	14	30	M	Right	PD	-0.2012	-0.1204	3.0785	4.0195	11	48	1.5	treated	1
5	3	14	27	M	Right	PD	-0.4694	0.079	1.3533	1.5569	11	59	1	untreated	1
5	3	13	27	M	Right	PD	-0.3106	0.0758	1.436	1.5738	0	57	1.5	untreated	1
5	3	13	25	M	Left	PD	-0.4413	0.0783	3.3307	2.4477	5	49	0.5	untreated	1
7	4	9	29	F	Right	PD	0.0253	-0.3949	1.3184	1.7786	6	46	1.5	treated	1
5	4	13	28	F	Right	PD	-0.5114	0.0623	1.6923	1.3966	0	55	1.5	untreated	1
4	3	11	24	F	Left	PD	0.0479	0.0518	4.0168	3.273	0	50	0.3	untreated	1
6	3	16	28	F	Right	PD	-0.495	0.0444	1.9411	2.7565	8	62	1.5	untreated	1
7	5	10	26	M		NC	-0.4533	-0.3097	3.4327	3.3066	11	60
6	4	16	29	M		NC	-0.6063	-0.1151	1.8234	2.0464	8	55
6	4	13	29	M		NC	-0.0433	-0.1514	1.085	1.0134	8	54
7	5	17	28	M		NC	-0.5249	-0.1232	3.0448	2.7976	13	72
6	4	14	27	M		NC	-0.4877	-0.237	2.4903	2.7427	8	66
8	6	11	30	M		NC	-0.1549	-0.145	1.5884	1.9593	0	61
6	4	11	29	M		NC	-0.1539	-0.1808	1.3437	1.4368	8	48
7	6	12	29	M		NC	-0.1724	0.2045	2.6718	1.7013	8	55
7	5	10	28	M		NC	-0.24	-0.3268	1.941	2.6675	5	57
6	4	12	28	M		NC	0.0456	-0.5209	2.5942	3.0546	8	64
7	5	13	26	M		NC	-0.3826	0.064	2.2529	1.9806	5	57
6	5	17	30	M		NC	-0.2089	-0.4134	3.299	2.1504	8	73
6	5	14	27	M		NC	-0.2579	-0.1301	3.9128	2.9452	5	50
5	4	12	26	M		NC	-0.0857	-0.2047	1.7371	1.9322	8	60
5	4	13	26	M		NC	-0.3389	-0.0465	1.6289	3.9817	0	82
7	5	10	30	M		NC	-0.3861	-0.1173	1.1666	0.8116	13	59
5	4	12	30	M		NC	-0.0311	0.0582	2.4868	1.8555	8	48
7	4	14	27	M		NC	-0.2173	-0.3623	1.8107	2.6832	5	64
7	5	13	27	M		NC	-0.1353	0.0231	3.1984	1.8321	11	53
7	4	14	25	M		NC	-0.0064	-0.0421	1.7746	2.0494	13	50
7	5	14	29	M		NC	-0.3779	-0.1998	0.6634	2	8	61
6	4	12	28	M		NC	-0.3437	-0.2579	1.4556	2.6011	8	58
5	3	11	30	F		NC	-0.0983	0.0577	0.9157	1.6204	13	70
7	5	15	28	F		NC	-0.7134	0.0686	4.0159	4.7569	4	45
4	2	17	25	F		NC	-0.4992	0.0516	0.7441	0.8774	8	68
6	4	13	25	F		NC	-0.2269	-0.3218	2.5045	2.0043	5	47
7	4	10	29	F		NC	-0.2696	-0.3183	2.0228	1.0855	11	66
6	4	16	26	F		NC	-0.3747	0.1592	0.5631	0.8712	7	66
5	3	9	25	F		NC	-0.3167	0.0515	0.5545	0.8771	0	60
5	3	11	25	F		NC	-0.3881	-0.4128	2.3632	1.4131	5	49
6	3	14	26	F		NC	-0.2426	0.0065	1.5103	1.7466	11	80
8	5	13	30	F		NC	-0.2345	0.2411	2.2579	1.2318	11	60
